# Supplementary material for: Molecular Alterations and Pathways in Intrahepatic Cholangiocarcinoma: Available Evidence and New Perspectives
Source: Int J Mol Sci. 2025 Dec 11;26(24):11961. doi: 10.3390/ijms262411961 (PMC12732427; doi:10.3390/ijms262411961)
Supplement: Supplementary file 1 [file ijms-26-11961-s001.zip]

Archive with 1 entries (1 files):
- ijms-3988494-supplementary.pdf
